# Supplementary material for: A system for precise analysis of transcription-regulating elements of immunoglobulin genes
Source: BMC Biotechnol. 2005 Oct 4;5:27. doi: 10.1186/1472-6750-5-27 (PMC1266055; doi:10.1186/1472-6750-5-27)
Supplement: Additional File 1 — The additional (document) files denoted pH/T, pVMEM'C, and pVOC are the nucleotide sequences of the corresponding vectors. [file 1472-6750-5-27-S1.phyt]

pHyTK
LOCUS       L1HYTK1L     5826 bp    DNA   CIRCULAR SYN        07-NOV-2000
ORIGIN      
        1 TCGCGCGTTT CGGTGATGAC GGTGAAAACC TCTGACACAT GCAGCTCCCG GAGACGGTCA
       61 CAGCTTGTCT GTAAGCGGAT GCCGGGAGCA GACAAGCCCG TCAGGGCGCG TCAGCGGGTG
      121 TTGGCGGGTG TCGGGGCTGG CTTAACTATG CGGCATCAGA GCAGATTGTA CTGAGAGTGC
      181 ACCATATGCG GTGTGAAATA CCGCACAGAT GCGTAAGGAG AAAATACCGC ATCAGGCGCC
      241 ATTCGCCATT CAGGCTGCGC AACTGTTGGG AAGGGCGATC GGTGCGGGCC TCTTCGCTAT
      301 TACGCCAGCT GGCGAAAGGG GGATGTGCTG CAAGGCGATT AAGTTGGGTA ACGCCAGGGT
      361 TTTCCCAGTC ACGACGTTGT AAAACGACGG CCAGTGAATT CGAGCTCGGT ACCCGGGGGC
      421 GCGCCTTGTA AAACGACGGC CAGTGAATTC TCGAGCCATA ACTTCGTATA ATGTATACTA
      481 TACGAAGTTA TATCGATACG GATCCCGTCG AGGAGCTTGC CATTGCATAC GTTGTATCCA
      541 TATCATAATA TGTACATTTA TATTCGCTCA TGTCCAACAT TACCGCCATG TTGACATTGA
      601 TTATTGACTA GTTATTAATA GTAATCAATT ACGGGGTCAT TAGTTCATAG CCCATATATG
      661 GAGTTCCGCG TTACATAACT TACGGTAAAT GGCCCGCCTG GCTGACCGCC CAACGACCCC
      721 CGCCCATTGA CGTCAATAAT GACGTATGTT CCCATAGTAA CGCCAATAGG GACTTTCCAT
      781 TGACGTCAAT GGGTGGAGTA TTTACGGTAA ACTGCCCACT TGGCAGTACA TCAAGTGTAT
      841 CATATGCCAA GTACGCCCCC TATTGACGTC AATGACGGTA AATGGGGGCG GACCGTAATA
      901 CGGGTCATGT ACTGGAATAC CCTGAAAGGA TGAACCGTCA TGTAGATGCA TAATCAGTAG
      961 CGATAATGGT ACCACTACGC CAAAAGGCAG TACATCAATG GGCGTGGATA GCGGTTTGAC
     1021 TCACGGGCAT TTCCAAGTCT CCACCCCCAT TGACGCAATG GGAGTTTGTT TTGGCACCAA
     1081 AATCAACGGG ACTTTCCAAA ATGTCGTAAC AACTCCGCCC CATTGACGCA AATGGGCGGT
     1141 AGGCGTGTAC GGTGGGAGGT CTATATAAGC AGAGCTCGTT TAGTGAACCG TCAGATCGCC
     1201 TGGAGACGCC ATCCACGCTG TTTTGACCTC CATAGAAGAC ACCGGGACCG ATCCAGCCTC
     1261 CCCGGCTAGC CGCCGCCACC ATGAAAAAGC CTGAACTCAC CGCGACGTCT GTCGAGAAGT
     1321 TTCTGATCGA AAAGTTCGAC AGCGTCTCCG ACCTGATGCA GCTCTCGGAG GGCGAAGAAT
     1381 CTCGTGCTTT CAGCTTCGAT GTAGGAGGGC GTGGATATGT CCTGCGGGTA AATAGCTGCG
     1441 CCGATGGTTT CTACAAAGAT CGTTATGTTT ATCGGCACTT TGCATCGGCC GCGCTCCCGA
     1501 TTCCGGAAGT GCTTGACATT GGGGAATTCA GCGAGAGCCT GACCTATTGC ATCTCCCGCC
     1561 GTGCACAGGG TGTCACGTTG CAAGACCTGC CTGAAACCGA ACTGCCCGCT GTTCTGCAGC
     1621 CGGTCGCGGA GGCCATGGAT GCCATCGCTG CGGCCGATCT TAGCCAGACG AGCGGGTTCG
     1681 GCCCATTCGG ACCGCAAGGA ATCGGTCAAT ACACTACATG GCGTGATTTC ATATGCGCGA
     1741 TTGCTGATCC CCATGTGTAT CACTGGCAAA CTGTGATGGA CCACACCGTC AGTGCGTCCG
     1801 TCGCGCAGGC TCTCGATGAG CTGATGCTTT GGGCCGAGGA CTGCCCCGAA GTCCGGCACC
     1861 TCGTGCACGC GGATTTCGGC TCCAACAATG TCCTGACGGA CAATGGCCGC ATAACAGCGG
     1921 TCATTGACTG GAGCGAGGCG ATGTTCGGGG ATTCCCAATA CGAGGTCGCC AACATCTTCT
     1981 TCTGGAGGCC GTGGTTGGCT TGTATGGAGC AGCAGACGCG CTACTTCGAG CGGAGGCATC
     2041 CGGAGCTTGC AGGATCGCCG CGGCTCCGGG CGTATATGCT CCCCATTGGT CTTGACCAAC
     2101 TCTATCAGAG CTTGGTTGAC GGCAATTTCG ATGATGCAGC TTGGGCGCAG GGTCGATGCG
     2161 ACGCAATCGT CCGATCCGGA GCCGGGACTG TCGGGCGTAC ACAAATCGCC CGCAGAAGCG
     2221 CGGCCGTCTG GACCGATGGC TGTGTAGAAG TCGCGTCTGC GTTCGACCAG GCTGCGCGTT
     2281 CTCGCCCGGT ATCGTTGGCT GCATGCCGCA ACGAGGGAGC GGCCGTCGTT CTTCGGTGCC
     2341 TTCAGGCGGG CCTCGTCTTT TACGGGTGCG ATGACGCCCA AATATTAGAC GGTCCCCACG
     2401 GGATGGGGAA AACCACCACC ACGCAACTGC TGGTGGCCCT GCGTTCGCGC GACGATATCG
     2461 TCTACGTACC CGAGCCGATG ACTTACTGGC GGGTGCTGGG GGCTTCCGAG ACAATCGCGA
     2521 ACATCTACAC CACACAACAC CGCCTCGACC AGGGTGAGAT ATCGGCCGGG GACGCGGCGG
     2581 TGGTAATGAC AAGCGCCCAC ATAACAATGG GCATGCCTTA TGCCGTGACC GACGCCGTTC
     2641 TGGCTCCTCA TATCGGGGGG GAGGCTGGGA GCTCACATGC CCCGCCCCCG GCCCTCACCC
     2701 TCATCTTCGA CCGCCATCCC ATCGCCGCCC TCCTGTGCTA CCCGGCCGCG CGGTACCTTA
     2761 TGGGCAGCAT GACCCCCCAG GAAGTGCTGG CGTTCGTGGC CCTCATCCCG CCGACCTTGC
     2821 CCGGCACCAA CATCGTGCTT GGGGCCCTTC CGGAGGACAG ACACATCGAC CGCCTGGCCA
     2881 AACGCCAGCG CCCCGGCGAG CGGCTGGACC TGGCTATGCT GGCTCCGATT CGCCGCGTTT
     2941 ACGGGCTACT TGCCAATACG GTGCGGTATC TGCAGTGCGG CGGGTCGTGG CGGGAGGACT
     3001 GGGGACAGCT TTCGGGGACG GCCGTGCCGC CCCAGGGTGC CGAGCCCCAG AGCAACGCGG
     3061 GCCCACGACC CCATATCGGG GACACGTTAT TTACCCTGTT TCGGGCCCCC GAGTTGCTGG
     3121 CCCCCAACGG CGACCTGTAT AACGTGTTTG CCTGGCCCTT GGACGTCTTG GCCAAACGCC
     3181 TCCGTTCCAT GCACGTCTTT ATCCTGGATT ACGACCAATC GCCCGCCGGC TGCCGGGACG
     3241 CCCTGCTGCA ACTTACCTCC GGGATGGTCC AGACCCACGT CACCACCCCC GGCTCCATAC
     3301 CGACGATATG CGACCTGGCG CGCACGTTTG CCCGGGAGAT GGGGGAGGCT AACTGAAGCT
     3361 TCCCGGGGGT ACCGAATTCG TCGACAGATC TAACTTGTTT ATTGCAGCTT ATAATGGTTA
     3421 CAAATAAAGC AATAGCATCA CAAATTTCAC AAATAAAGCA TTTTTTTCAC TGCATTCTAG
     3481 TTGTGGTTTG TCCAAACTCA TCAATGTATC TTATCATGTC TGGATCCGGC CGGCCCCATA
     3541 ACTTCGTATA GTATACATTA TACGAAGTTA TCCCCTGCAG GCATGCAAGC TTGGCGTAAT
     3601 CATGGTCATA GCTGTTTCCT GTGTGAAATT GTTATCCGCT CACAATTCCA CACAACATAC
     3661 GAGCCGGAAG CATAAAGTGT AAAGCCTGGG GTGCCTAATG AGTGAGCTAA CTCACATTAA
     3721 TTGCGTTGCG CTCACTGCCC GCTTTCCAGT CGGGAAACCT GTCGTGCCAG CTGCATTAAT
     3781 GAATCGGCCA ACGCGCGGGG AGAGGCGGTT TGCGTATTGG GCGCTCTTCC GCTTCCTCGC
     3841 TCACTGACTC GCTGCGCTCG GTCGTTCGGC TGCGGCGAGC GGTATCAGCT CACTCAAAGG
     3901 CGGTAATACG GTTATCCACA GAATCAGGGG ATAACGCAGG AAAGAACATG TGAGCAAAAG
     3961 GCCAGCAAAA GGCCAGGAAC CGTAAAAAGG CCGCGTTGCT GGCGTTTTTC CATAGGCTCC
     4021 GCCCCCCTGA CGAGCATCAC AAAAATCGAC GCTCAAGTCA GAGGTGGCGA AACCCGACAG
     4081 GACTATAAAG ATACCAGGCG TTTCCCCCTG GAAGCTCCCT CGTGCGCTCT CCTGTTCCGA
     4141 CCCTGCCGCT TACCGGATAC CTGTCCGCCT TTCTCCCTTC GGGAAGCGTG GCGCTTTCTC
     4201 ATAGCTCACG CTGTAGGTAT CTCAGTTCGG TGTAGGTCGT TCGCTCCAAG CTGGGCTGTG
     4261 TGCACGAACC CCCCGTTCAG CCCGACCGCT GCGCCTTATC CGGTAACTAT CGTCTTGAGT
     4321 CCAACCCGGT AAGACACGAC TTATCGCCAC TGGCAGCAGC CACTGGTAAC AGGATTAGCA
     4381 GAGCGAGGTA TGTAGGCGGT GCTACAGAGT TCTTGAAGTG GTGGCCTAAC TACGGCTACA
     4441 CTAGAAGGAC AGTATTTGGT ATCTGCGCTC TGCTGAAGCC AGTTACCTTC GGAAAAAGAG
     4501 TTGGTAGCTC TTGATCCGGC AAACAAACCA CCGCTGGTAG CGGTGGTTTT TTTGTTTGCA
     4561 AGCAGCAGAT TACGCGCAGA AAAAAAGGAT CTCAAGAAGA TCCTTTGATC TTTTCTACGG
     4621 GGTCTGACGC TCAGTGGAAC GAAAACTCAC GTTAAGGGAT TTTGGTCATG AGATTATCAA
     4681 AAAGGATCTT CACCTAGATC CTTTTAAATT AAAAATGAAG TTTTAAATCA ATCTAAAGTA
     4741 TATATGAGTA AACTTGGTCT GACAGTTACC AATGCTTAAT CAGTGAGGCA CCTATCTCAG
     4801 CGATCTGTCT ATTTCGTTCA TCCATAGTTG CCTGACTCCC CGTCGTGTAG ATAACTACGA
     4861 TACGGGAGGG CTTACCATCT GGCCCCAGTG CTGCAATGAT ACCGCGAGAC CCACGCTCAC
     4921 CGGCTCCAGA TTTATCAGCA ATAAACCAGC CAGCCGGAAG GGCCGAGCGC AGAAGTGGTC
     4981 CTGCAACTTT ATCCGCCTCC ATCCAGTCTA TTAATTGTTG CCGGGAAGCT AGAGTAAGTA
     5041 GTTCGCCAGT TAATAGTTTG CGCAACGTTG TTGCCATTGC TACAGGCATC GTGGTGTCAC
     5101 GCTCGTCGTT TGGTATGGCT TCATTCAGCT CCGGTTCCCA ACGATCAAGG CGAGTTACAT
     5161 GATCCCCCAT GTTGTGCAAA AAAGCGGTTA GCTCCTTCGG TCCTCCGATC GTTGTCAGAA
     5221 GTAAGTTGGC CGCAGTGTTA TCACTCATGG TTATGGCAGC ACTGCATAAT TCTCTTACTG
     5281 TCATGCCATC CGTAAGATGC TTTTCTGTGA CTGGTGAGTA CTCAACCAAG TCATTCTGAG
     5341 AATAGTGTAT GCGGCGACCG AGTTGCTCTT GCCCGGCGTC AATACGGGAT AATACCGCGC
     5401 CACATAGCAG AACTTTAAAA GTGCTCATCA TTGGAAAACG TTCTTCGGGG CGAAAACTCT
     5461 CAAGGATCTT ACCGCTGTTG AGATCCAGTT CGATGTAACC CACTCGTGCA CCCAACTGAT
     5521 CTTCAGCATC TTTTACTTTC ACCAGCGTTT CTGGGTGAGC AAAAACAGGA AGGCAAAATG
     5581 CCGCAAAAAA GGGAATAAGG GCGACACGGA AATGTTGAAT ACTCATACTC TTCCTTTTTC
     5641 AATATTATTG AAGCATTTAT CAGGGTTATT GTCTCATGAG CGGATACATA TTTGAATGTA
     5701 TTTAGAAAAA TAAACAAATA GGGGTTCCGC GCACATTTCC CCGAAAAGTG CCACCTGACG
     5761 TCTAAGAAAC CATTATTATC ATGACATTAA CCTATAAAAA TAGGCGTATC ACGAGGCCCT
     5821 TTCGTC
//
